# Supplementary material for: Gene-Expression Analysis of Human Fibroblasts Affected by 3D-Printed Carboxylated Nanocellulose Constructs
Source: Bioengineering (Basel). 2023 Jan 16;10(1):121. doi: 10.3390/bioengineering10010121 (PMC9854960; doi:10.3390/bioengineering10010121)
Supplement: Supplementary file 1 [file bioengineering-10-00121-s001.zip]

Archive with 1 entries (1 files):
- bioengineering-2132803-supplementary.pdf
